# Supplementary material for: MT4-MMP deficiency increases patrolling monocyte recruitment to early lesions and accelerates atherosclerosis
Source: Nat Commun. 2018 Mar 2;9:910. doi: 10.1038/s41467-018-03351-4 (PMC5834547; doi:10.1038/s41467-018-03351-4)
Supplement: Supplementary file 4 — Supplementary Data 1 [file 41467_2018_3351_MOESM4_ESM.xlsx]

## Sheet: Hoja1
P1 position/ Chain	Residues	PWM ^Score	Secondary Structure	Solvent Accessibility	Transmembrane domain	N-mass	C-mass
24A	QSVVQ-LQGSR	3.71	_EEEE____E	7.92 (Buried)	OOOOOOOOOO	2702.23	205198.45
37A	GAPQE-IVAAN	2.66	E_________	52.18 (Exposed)	OOOOOOOOOO	4022.94	203877.74
42A	IVAAN-QRGSL	4.23	_________E	47.81 (Exposed)	OOOOOOOOOO	4491.21	203409.47
61A	CEPIR-LQVPV	4.46	EEE_______	48.46 (Exposed)	OOOOOOOOOO	6635.13	201265.55
70A	VEAVN-MSLGL	3.57	__________	15.92 (Buried)	OOOOOOOOOO	7584.65	200316.03
85A	TSPPQ-LLACG	0.69	____EEEEEE	16.23 (Buried)	OOOOOOOOOO	9039.38	198861.30
86A	SPPQL-LACGP	4.96	___EEEEEE_	7.01 (Buried)	OOOOOOOOOO	9152.46	198748.22
113A	LFGSN-LRQQP	1.19	EE________	74.09 (Exposed)	OOOOOOOOOO	12022.76	195877.92
124A	KFPEA-LRGCP	7.54	__________	52.06 (Exposed)	OOOOOOOOOO	13345.46	194555.22
137A	SDIAF-LIDGS	5.18	EEEEEEEE__	2.28 (Buried)	OOOOOOOOOO	14777.10	193123.58
162A	STVME-QLKKS	3.25	HHHHH_____	48.29 (Exposed)	OOOOOOOOOO	17622.50	190278.18
163A	TVMEQ-LKKSK	5.07	HHHH______	26.55 (Buried)	OOOOOOOOOO	17750.56	190150.12
172A	KTLFS-LMQYS	5.71	_EEEEEEEE_	0.91 (Buried)	OOOOOOOOOO	18783.17	189117.51
173A	TLFSL-MQYSE	0.77	EEEEEEEE__	0.91 (Buried)	OOOOOOOOOO	18896.25	189004.43
175A	FSLMQ-YSEEF	1.89	EEEEEE___E	0.00 (Buried)	OOOOOOOOOO	19155.35	188745.33
197A	PNPRS-LVKPI	3.78	__HHHH____	41.85 (Exposed)	OOOOOOOOOO	21923.63	185977.05
203A	VKPIT-QLLGR	1.11	__________	38.36 (Exposed)	OOOOOOOOOO	22575.05	185325.63
204A	KPITQ-LLGRT	1.86	_________E	16.07 (Buried)	OOOOOOOOOO	22703.11	185197.57
224A	RELFN-ITNGA	2.44	HH________	42.00 (Exposed)	OOOOOOOOOO	24965.40	182935.28
235A	KNAFK-ILVVI	0.78	___EEEEEEE	1.95 (Buried)	OOOOOOOOOO	26166.06	181734.62
304A	NNFEA-LKTIQ	3.59	___HHHHHHH	17.92 (Buried)	OOOOOOOOOO	33861.94	174038.74
310A	KTIQN-QLREK	3.54	HHHHHHHHHH	57.91 (Exposed)	OOOOOOOOOO	34559.34	173341.34
311A	TIQNQ-LREKI	0.94	HHHHHHHHHH	31.29 (Buried)	OOOOOOOOOO	34687.40	173213.28
342A	GFSAA-ITSNG	0.61	___EE_____	19.20 (Buried)	OOOOOOOOOO	38029.92	169870.76
348A	TSNGP-LLSTV	0.97	_____EEEE_	8.56 (Buried)	OOOOOOOOOO	38599.19	169301.49
350A	NGPLL-STVGS	0.94	___EEEE__H	1.22 (Buried)	OOOOOOOOOO	38825.35	169075.33
364A	GGVFL-YTSKE	1.38	EEEEE_____	6.06 (Buried)	OOOOOOOOOO	40265.02	167635.66
375A	STFIN-MTRVD	1.77	_EEE______	24.91 (Buried)	OOOOOOOOOO	41563.65	166337.03
393A	GYAAA-IILRN	2.94	___EEE____	24.59 (Buried)	OOOOOOOOOO	43508.49	164392.19
402A	NRVQS-LVLGA	6.23	____EEEEEE	5.04 (Buried)	OOOOOOOOOO	44588.13	163312.55
417A	IGLVA-MFRQN	1.99	__EEEEEE__	1.27 (Buried)	OOOOOOOOOO	46176.04	161724.64
418A	GLVAM-FRQNT	1.47	_EEEEEE___	2.07 (Buried)	OOOOOOOOOO	46307.08	161593.60
420A	VAMFR-QNTGM	0.95	EEEEE_____	11.30 (Buried)	OOOOOOOOOO	46610.25	161290.43
507A	RFGAA-LTVLG	2.06	_E___EEEEE	11.32 (Buried)	OOOOOOOOOO	55909.62	151991.06
537A	RGAVY-LFHGT	1.34	__EEEEEEE_	1.74 (Buried)	OOOOOOOOOO	58949.12	148951.56
552A	SPSHS-QRIAG	0.96	_____E__E_	18.63 (Buried)	OOOOOOOOOO	60400.78	147499.90
581A	LTMDG-LVDLT	1.38	_______EEE	45.38 (Exposed)	OOOOOOOOOO	63492.30	144408.38
584A	DGLVD-LTVGA	2.89	____EEEEEE	1.83 (Buried)	OOOOOOOOOO	63819.48	144081.20
589A	LTVGA-QGHVL	1.01	EEEEE___EE	17.42 (Buried)	OOOOOOOOOO	64260.74	143639.94
595A	GHVLL-LRSQP	5.43	__EEEEEE__	9.15 (Buried)	OOOOOOOOOO	64908.11	142992.57
606A	LRVKA-IMEFN	0.78	___EEEEEE_	42.08 (Exposed)	OOOOOOOOOO	66155.88	141744.80
690A	TQVLG-LTQTC	4.32	EEEE____EE	24.85 (Buried)	OOOOOOOOOO	75731.74	132168.94
699A	CETLK-LQLPN	1.87	EEEEEEEE__	27.44 (Buried)	OOOOOOOOOO	76749.25	131151.43
712A	DPVSP-IVLRL	0.82	_____EEEEE	5.38 (Buried)	OOOOOOOOOO	78154.92	129745.76
716A	PIVLR-LNFSL	4.91	_EEEEEEE__	5.25 (Buried)	OOOOOOOOOO	78636.25	129264.43
720A	RLNFS-LVGTP	1.44	EEEE______	27.37 (Buried)	OOOOOOOOOO	79097.47	128803.21
731A	SAFGN-LRPVL	3.71	________E_	28.11 (Buried)	OOOOOOOOOO	80154.02	127746.66
742A	EDAQR-LFTAL	3.60	______EEEE	37.83 (Exposed)	OOOOOOOOOO	81402.71	126497.97
772A	FSFMS-LDCLV	0.98	EE_______E	52.78 (Exposed)	OOOOOOOOOO	84801.22	123099.46
775A	MSLDC-LVVGG	1.77	______EE__	36.45 (Exposed)	OOOOOOOOOO	85132.34	122768.34
809A	FFPLD-LSYRK	4.21	EE___EEEE_	9.18 (Buried)	OOOOOOOOOO	88988.26	118912.42
817A	RKVST-LQNQR	3.76	E_________	62.51 (Exposed)	OOOOOOOOOO	89922.77	117977.91
820A	STLQN-QRSQR	4.22	__________	82.46 (Exposed)	OOOOOOOOOO	90277.95	117622.73
828A	QRSWR-LACES	0.95	______EEEE	6.46 (Buried)	OOOOOOOOOO	91362.51	116538.17
842A	EVSGA-LKSTS	4.26	______EEEE	37.10 (Exposed)	OOOOOOOOOO	92655.06	115245.62
910A	KYAVY-MVVTS	3.07	EEEE_EEEEE	10.48 (Buried)	OOOOOOOOOO	100280.85	107619.83
943A	YQVSN-LGQRS	3.64	EEEEE_____	16.20 (Buried)	OOOOOOOOOO	104005.61	103895.07
952A	SLPIS-LVFLV	5.31	_EEEEEEEE_	9.88 (Buried)	OOOOOOOOOO	104957.14	102943.54
955A	ISLVF-LVPVR	3.30	EEEEEE___E	21.59 (Buried)	OOOOOOOOOO	105316.36	102584.32
960A	LVPVR-LNQTV	4.56	E___EE__EE	32.11 (Buried)	OOOOOOOOOO	105880.73	102019.95
977A	TFSEN-LSSTC	2.79	E________E	57.11 (Exposed)	OOOOOOOOOO	107908.73	99991.95
997A	DFLAE-LRKAP	5.97	_HHHHHHH__	27.49 (Buried)	OOOOOOOOOO	110147.78	97752.90
1030A	EFNAT-LKGNL	1.38	__EEEEEE_E	6.50 (Buried)	OOOOOOOOOO	113838.61	94062.07
1048A	SHNHL-LIVST	1.80	_____EEEEE	8.84 (Buried)	OOOOOOOOOO	115992.68	91908.00
1064A	DSVFT-LLPGQ	4.20	___EEE____	27.31 (Buried)	OOOOOOOOOO	117742.59	90158.09
1122B	GDPDS-IRCDT	1.31	____HHHEE_	11.15 (Buried)	OOOOOOOOOO	124075.48	83825.20
1131B	TRPQL-LMRGC	7.00	_HHHHHHH__	24.39 (Buried)	OOOOOOOOOO	125158.04	82742.64
1132B	RPQLL-MRGCA	1.31	HHHHHHH___	65.08 (Exposed)	OOOOOOOOOO	125271.12	82629.56
1146B	MDPTS-LAETQ	1.58	E____E__E_	39.00 (Exposed)	OOOOOOOOOO	126734.71	81165.97
1163B	KQLSP-QKVTL	2.41	___E___EEE	11.32 (Buried)	OOOOOOOOOO	128567.56	79333.12
1165B	LSPQK-VTLYL	1.30	_E___EEEEE	25.69 (Buried)	OOOOOOOOOO	128823.71	79076.97
1169B	KVTLY-LRPGQ	2.63	_EEEEE____	20.58 (Buried)	OOOOOOOOOO	129299.97	78600.71
1177B	GQAAA-FNVTF	0.90	___EEEEEEE	25.62 (Buried)	OOOOOOOOOO	130064.40	77836.28
1191B	GYPID-LYYLM	3.22	____EEEEEE	9.45 (Buried)	OOOOOOOOOO	131729.27	76171.41
1194B	IDLYY-LMDLS	4.95	_EEEEEEE__	8.56 (Buried)	OOOOOOOOOO	132168.47	75732.21
1197B	YYLMD-LSYSM	4.11	EEEEE_____	1.52 (Buried)	OOOOOOOOOO	132527.62	75373.06
1201B	DLSYS-MLDDL	1.94	E_____HHHH	19.76 (Buried)	OOOOOOOOOO	132977.82	74922.86
1205B	SMLDD-LRNVK	2.52	__HHHHH___	6.11 (Buried)	OOOOOOOOOO	133452.00	74448.68
1211B	RNVKK-LGGDL	0.92	H________H	47.32 (Exposed)	OOOOOOOOOO	134190.47	73710.21
1219B	DLLRA-LNEIT	2.79	_HHHHHH___	29.18 (Buried)	OOOOOOOOOO	134985.92	72914.76
1249B	THPDK-LRNPC	5.04	__________	30.24 (Buried)	OOOOOOOOOO	138284.59	69616.09
1266B	QPPFA-FRHVL	2.14	______EEEE	3.56 (Buried)	OOOOOOOOOO	140236.50	67664.18
1272B	RHVLK-LTNNS	5.76	EEEEEEE___	26.77 (Buried)	OOOOOOOOOO	141016.97	66883.71
1286B	TEVGK-QLISG	2.40	HHHH______	36.98 (Exposed)	OOOOOOOOOO	142577.71	65322.97
1292B	LISGN-LDAPE	1.11	__________	20.33 (Buried)	OOOOOOOOOO	143190.02	64710.66
1302B	GGLDA-MMQVA	4.42	_HHHHHHHH_	4.20 (Buried)	OOOOOOOOOO	144128.45	63772.23
1304B	LDAMM-QVAAC	4.10	HHHHHHH___	6.42 (Buried)	OOOOOOOOOO	144390.53	63510.15
1320B	RNVTR-LLVFA	1.96	_____EEEEE	13.14 (Buried)	OOOOOOOOOO	146200.42	61700.26
1340B	GKLGA-ILTPN	2.17	HHHH______	18.24 (Buried)	OOOOOOOOOO	148232.43	59668.25
1369B	PSVGQ-LAHKL	4.08	__HHHHHHHH	9.17 (Buried)	OOOOOOOOOO	151593.97	56306.71
1373B	QLAHK-LAENN	3.97	HHHHHHHH__	10.55 (Buried)	OOOOOOOOOO	152043.24	55857.44
1388B	AVTSR-MVKTY	1.98	EE_HHHHHHH	35.84 (Buried)	OOOOOOOOOO	153697.11	54203.57
1395B	KTYEK-LTEII	2.08	HHHHHHHHH_	25.00 (Buried)	OOOOOOOOOO	154576.55	53324.13
1407B	SAVGE-LSEDS	4.61	__EEE_____	29.90 (Buried)	OOOOOOOOOO	155814.22	52086.46
1417B	SNVVQ-LIKNA	4.56	___HHH___H	35.63 (Buried)	OOOOOOOOOO	156872.70	51027.98
1418B	NVVQL-IKNAY	1.97	__HHH___HH	17.00 (Buried)	OOOOOOOOOO	156985.78	50914.90
1440B	ALPDT-LKVTY	4.38	_____EEEE_	13.40 (Buried)	OOOOOOOOOO	159483.06	48417.62
1486B	ECIQE-QSFVI	1.79	_____EEEEE	53.09 (Exposed)	OOOOOOOOOO	164574.51	43326.17
1590B	DVPGK-LIYGQ	6.65	______EE__	31.65 (Buried)	OOOOOOOOOO	175878.58	32022.10
1694B	SCAEC-LKFEK	3.58	HHH_______	15.88 (Buried)	OOOOOOOOOO	187179.17	20721.51
1713B	ACPGL-QLSNN	3.30	_____E____	69.34 (Exposed)	OOOOOOOOOO	189127.11	18773.57
1765A	PNPLP-LIVGS	6.32	_EEEE__HHH	15.24 (Buried)	OOOOOOOMMM	195108.88	12791.80
1774A	SSVGG-LLLLA	3.85	HHHHHHHHHH	39.61 (Exposed)	MMMMMMMMMM	195878.30	12022.38
1777A	GGLLL-LALIT	3.29	HHHHHHHHHH	55.49 (Exposed)	MMMMMMMMMM	196217.54	11683.14
1779A	LLLLA-LITAA	6.53	HHHHHHHHHH	60.70 (Exposed)	MMMMMMMMMM	196401.66	11499.02
1780A	LLLAL-ITAAL	1.94	HHHHHHHHHH	61.68 (Exposed)	MMMMMMMMMM	196514.74	11385.94
1784A	LITAA-LYKLG	3.86	HHHHHHHHHH	53.13 (Exposed)	MMMMMMMMMM	196870.95	11029.73
1785A	ITAAL-YKLGF	1.98	HHHHHHHHHH	66.52 (Exposed)	MMMMMMMMMM	196984.03	10916.65
1787A	AALYK-LGFFK	2.20	HHHHHHHHHH	69.15 (Exposed)	MMMMMMMMii	197275.18	10625.50
1817B	PNIAA-IVGGT	2.44	__HHHHHHHH	41.07 (Exposed)	OOMMMMMMMM	200420.66	7480.02
1833B	IGILL-LVIWK	4.78	HHHHHHHHHH	66.77 (Exposed)	MMMMMMMMMi	201909.60	5991.08
1842B	KALIH-LSDLR	1.58	HHHHHHHHHH	63.63 (Exposed)	iiiiiiiiii	202983.26	4917.42
1845B	IHLSD-LREYR	3.99	HHHHHHHHHH	45.91 (Exposed)	iiiiiiiiii	203298.40	4602.28
